# Supplementary material for: Selective Sensing in Microbial Fuel Cell Biosensors: Insights from Toxicity-Adapted and Non-Adapted Biofilms for Pb(II) and Neomycin Sulfate Detection
Source: Micromachines (Basel). 2023 Oct 30;14(11):2027. doi: 10.3390/mi14112027 (PMC10673119; doi:10.3390/mi14112027)
Supplement: Supplementary file 1 [file micromachines-14-02027-s001.zip]

Archive with 1 entries (1 files):
- micromachines-2661270-supplementary.pdf
